# Supplementary material for: Modifying Deutsch’s scale illusion for application in music
Source: PLoS One. 2023 Feb 1;18(2):e0280452. doi: 10.1371/journal.pone.0280452 (PMC9891530; doi:10.1371/journal.pone.0280452)
Supplement: S2 Table — (XLSX) [file pone.0280452.s002.xlsx]

## Sheet: Experiment 1
S2 Table. The results of Experiment 1a
Tasks (ND7 & ND8)				Results
ND7	A button	B button			Subject	Age	Sex	Q1	Q2	Q3	Q4	Q5	Q6	Q7	Q8	Q9	Q10	Q11	Q12
Q1	B4A4	B2+A4		ND7	1	60	M	A	B	A	B	A	B	B	A	B	A	B	B
Q2	B2+A4	B2A4		ND7	2	34	F	A	B	A	B	A	B	B	B	B	A	B	B
Q3	A4B4	A4B2+		ND7	3	24	F	A	B	A	B	A	B	B	A	A	A	B	B
Q4	B2A4	B4A4		ND7	4	21	F	A	B	A	B	A	B	B	B	B	A	B	B
Q5	A4OO	A4B2+		ND7	5	36	M	A	B	A	B	A	A	B	A	B	B	A	B
Q6	OOA4	B4A4		ND7	6	42	F	A	B	A	B	A	B	B	B	A	A	A	B
Q7	B2+A4	OOA4		ND7	7	23	M	A	B	A	B	A	B	B	A	A	B	B	B
Q8	A4OO	A4B2		ND7	8	23	M	A	B	A	B	A	B	B	A	A	A	B	B
Q9	OOA4	B2A4		ND7	9	54	M	A	B	A	B	A	B	B	A	A	A	B	B
Q10	A4B4	A4B2		ND7	10	53	F	A	B	A	A	A	B	B	A	A	A	B	B
Q11	A4OO	A4B4		ND7	11	25	F	A	B	A	A	A	B	B	A	A	B	A	B
Q12	A4B2+	A4B2		ND7	12	50	M	A	B	A	B	A	A	B	A	A	A	A	B
				ND7	13	37	F	A	B	A	B	A	B	B	A	A	A	B	B
ND8	A button	B button		ND7	14	33	M	A	B	A	B	A	B	B	A	A	A	A	B
Q1	B2+A4	OOA4		ND7	15	61	F	A	A	A	B	A	B	B	A	B	A	A	B
Q2	A4OO	A4B2		ND8	16	24	F	B	A	A	B	A	B	A	B	A	A	A	A
Q3	OOA4	B2A4		ND8	17	26	M	B	A	A	A	A	B	A	B	A	B	A	A
Q4	A4B4	A4B2		ND8	18	50	M	B	B	A	A	A	B	A	B	A	A	A	A
Q5	A4OO	A4B4		ND8	19	35	M	B	B	A	B	A	A	B	A	B	A	B	A
Q6	A4B2+	A4B2		ND8	20	51	M	B	A	A	A	A	B	A	B	A	B	A	A
Q7	B4A4	B2+A4
Q8	B2+A4	B2A4
Q9	A4B4	A4B2+
Q10	B2A4	B4A4
Q11	A4OO	A4B2+
Q12	OOA4	B4A4
	A4B2+ = 1TH
	A4OO = 0T
	A4B2 = 1TL
	A4B4 = 2TL
	B2+A4 = 1TH that switched between the right and left ears
	OOA4 = 0T that switched between the right and left ears
	B2A4 = 1TL that switched between the right and left ears
	B4A4 = 2TL that switched between the right and left ears
