# Supplementary material for: Modifying Deutsch’s scale illusion for application in music
Source: PLoS One. 2023 Feb 1;18(2):e0280452. doi: 10.1371/journal.pone.0280452 (PMC9891530; doi:10.1371/journal.pone.0280452)
Supplement: S3 Table — (XLSX) [file pone.0280452.s003.xlsx]

## Sheet: Experiment 2
S3 Table. Dichotic tone patterns for Experiment 1b
ADBD
	Left ear	262	294	262	349	262	440	262	523
	Right ear	262	262	330	262	392	262	494	262
A4OO
	Left ear	262	294	330	349	392	440	494	523
	Right ear	262	233	330	277	392	349	494	415
A4B2
	Left ear	233	294	294	349	349	440	440	523
	Right ear	262	233	330	277	392	349	494	415
A4B4
	Left ear	208	294	262	349	311	440	392	523
	Right ear	262	233	330	277	392	349	494	415
BDAD
	Left ear	262	262	330	262	392	262	494	262
	Right ear	262	294	262	349	262	440	262	523
OOA4
	Left ear	262	233	330	277	392	349	494	415
	Right ear	262	294	330	349	392	440	494	523
B2A4
	Left ear	262	233	330	277	392	349	494	415
	Right ear	233	294	294	349	349	440	440	523
B4A4
	Left ear	262	233	330	277	392	349	494	415
	Right ear	208	294	262	349	311	440	392	523
									(Hz)
	ADBD = CN
	A4OO = 0T
	A4B2 = 1TL
	A4B4 = 2TL
	BDAD = CN that switched between the right and left ears
	OOA4 = 0T that switched between the right and left ears
	B2A4 = 1TL that switched between the right and left ears
	B4A4 = 2TL that switched between the right and left ears
