# Supplementary material for: Modifying Deutsch’s scale illusion for application in music
Source: PLoS One. 2023 Feb 1;18(2):e0280452. doi: 10.1371/journal.pone.0280452 (PMC9891530; doi:10.1371/journal.pone.0280452)
Supplement: S4 Table — (XLSX) [file pone.0280452.s004.xlsx]

## Sheet: Experiment 2
S2 Table. The results of Experiment 1b
Tasks (NDD1)				Results
NDD1	A button	B button			Subject	Age	Sex	Q1	Q2	Q3	Q4	Q5	Q6	Q7	Q8	Q9	Q10	Q11	Q12	Q13	Q14
Q1	A4OO	ADBD		NDD1	1	34	F	B	B	A	A	B	B	A	B	B	A	B	A	B	B
Q2	ADBD	BDAD		NDD1	2	21	F	B	A	B	B	A	B	B	B	B	A	A	A	A	B
Q3	A4B2	ADBD		NDD1	3	36	M	B	B	B	B	A	A	B	A	B	A	A	B	B	B
Q4	A4B2	A4OO		NDD1	4	42	F	B	A	B	B	A	A	B	B	B	B	A	B	A	A
Q5	B4A4	B2A4		NDD1	5	24	F	B	A	B	B	A	A	B	A	B	B	A	B	A	A
Q6	B4A4	BDAD		NDD1	6	23	M	B	B	B	B	A	A	B	B	B	A	B	B	A	B
Q7	A4B2	A4B4		NDD1	7	23	M	A	B	A	B	A	A	B	B	B	A	A	A	A	B
Q8	BDAD	ADBD		NDD1	8	26	M	B	B	B	B	B	A	A	A	B	A	B	A	B	A
Q9	B2A4	OOA4		NDD1	9	33	M	A	B	B	B	A	A	B	B	B	A	A	A	A	B
Q10	A4OO	A4B4		NDD1	10	53	F	B	B	B	A	B	A	A	A	A	B	A	B	A	A
Q11	A4B4	ADBD		NDD1	11	25	F	B	B	B	A	A	B	A	B	B	A	B	A	A	B
Q12	OOA4	B4A4		NDD1	12	62	F	A	B	B	A	A	B	B	A	A	B	A	B	B	A
Q13	BDAD	B2A4		NDD1	13	50	M	B	A	B	B	B	B	A	B	B	A	B	A	A	A
Q14	BDAD	OOA4		NDD1	14	?	M	A	B	A	B	A	B	B	B	B	B	B	A	A	B
				NDD1	15	25	F	A	A	B	B	B	A	B	B	B	A	A	B	B	B
				NDD1	16	24	F	B	A	B	A	B	B	A	A	B	A	B	A	A	B
				NDD1	17	50	M	A	B	B	B	B	A	A	B	A	A	A	B	B	A
				NDD1	18	35	M	A	B	A	A	B	A	B	B	A	B	A	B	B	B
				NDD1	19	60	M	B	A	B	B	A	B	B	B	B	A	B	A	A	A
				NDD1	20	41	M	B	A	B	A	B	B	A	A	A	B	B	B	A	B
	ADBD = CN
	A4OO = 0T
	A4B2 = 1TL
	A4B4 = 2TL
	BDAD = CN that switched between the right and left ears
	OOA4 = 0T that switched between the right and left ears
	B2A4 = 1TL that switched between the right and left ears
	B4A4 = 2TL that switched between the right and left ears
