# Supplementary material for: Modifying Deutsch’s scale illusion for application in music
Source: PLoS One. 2023 Feb 1;18(2):e0280452. doi: 10.1371/journal.pone.0280452 (PMC9891530; doi:10.1371/journal.pone.0280452)
Supplement: S5 Table — (XLSX) [file pone.0280452.s005.xlsx]

## Sheet: Experiment 3
S5 Table. Passages used for Experiments 2a and 2b
Lightly Row
BM
		392	330	330	349	294	294	262	294	330	349	392	392	392
BLBR
	Left ear	311	330	262	349	233	294	208	294	262	349	311	392	311
	Right ear	392	262	330	277	294	233	262	233	330	277	392	311	392
BL
		392	262	330	277	294	233	262	233	330	277	392	311	392
BR
		311	330	262	349	233	294	208	294	262	349	311	392	311
B1B2
	Left ear	262	330	262	349	262	294	262	294	262	349	262	392	262
	Right ear	392	262	330	262	294	262	262	262	330	262	392	262	392
B1
		392	262	330	262	294	262	262	262	330	262	392	262	392
B2
		262	330	262	349	262	294	262	294	262	349	262	392	262
Cherry Blossoms
SM
		330	330	370	330	330	370	330	370	392	370	330	370	262
SLSR
	Left ear	262	330	294	330	262	370	262	370	311	370	262	370	208
	Right ear	330	262	370	262	330	294	330	294	392	294	330	294	262
SL
		330	262	370	262	330	294	330	294	392	294	330	294	262
SR
		262	330	294	330	262	370	262	370	311	370	262	370	208
S1S2
	Left ear	262	330	262	330	262	370	262	370	262	370	262	370	262
	Right ear	330	262	370	262	330	262	330	262	392	262	330	262	262
S1
		330	262	370	262	330	262	330	262	392	262	330	262	262
S2
		262	330	262	330	262	370	262	370	262	370	262	370	262
Jingle Bells
JM
		330	330	330	330	330	330	330	392	262	294	330	330	330
JLJR
	Left ear	262	330	262	330	262	330	262	392	208	294	262	330	262
	Right ear	330	262	330	262	330	262	330	311	262	233	330	262	330
JL
		330	262	330	262	330	262	330	311	262	233	330	262	330
JR
		262	330	262	330	262	330	262	392	208	294	262	330	262
J1J2
	Left ear	262	330	262	330	262	330	262	392	262	294	262	330	262
	Right ear	330	262	330	262	330	262	330	262	262	262	330	262	330
J1
		330	262	330	262	330	262	330	262	262	262	330	262	330
J2
		262	330	262	330	262	330	262	392	262	294	262	330	262
														(Hz)
	BM, SM, JM = version DO
	BLBR, SLSR, JLJR = version 2TL
	BL, SL, JL = version 2TLR
	BR, SR, JR = version 2TLL
	B1B2, S1S2, J1J2 = version CN
	B1, S1, J1 = version CNR
	B2, S2, J2 = version CNL
