# Supplementary material for: Modifying Deutsch’s scale illusion for application in music
Source: PLoS One. 2023 Feb 1;18(2):e0280452. doi: 10.1371/journal.pone.0280452 (PMC9891530; doi:10.1371/journal.pone.0280452)
Supplement: S6 Table — (XLSX) [file pone.0280452.s006.xlsx]

## Sheet: Experiment 3
S6 Table. The results of Experiment 2a
Tasks (M5)			Results
						Tonal sequences	CNL	2TLR	2TL	2TLR	2TLR	2TLL	2TL	CNL	2TLL	DO	DO	CNL	CNR	CN	CNR	CN	2TL	2TLL	CNR	CN	DO
M5	button					Correct answer	L	L	C	J	C	L	J	J	J	C	L	C	L	L	C	C	L	C	J	J	J
Q1	B2
Q2	BL			Subject	Age	Sex	Q1	Q2	Q3	Q4	Q5	Q6	Q7	Q8	Q9	Q10	Q11	Q12	Q13	Q14	Q15	Q16	Q17	Q18	Q19	Q20	Q21
Q3	SLSR		M5	1	34	F	L	L	C	L	L	T	J	L	J	C	L	L	L	L	C	C	L	T	L	J	J
Q4	JL		M5	2	21	F	T	L	C	L	L	L	J	L	L	C	L	C	C	L	C	C	L	C	T	J	J
Q5	SL		M5	3	42	F	L	L	C	C	C	L	J	T	T	C	C	L	T	T	T	C	L	T	T	J	J
Q6	BR		M5	4	24	F	L	L	C	T	T	T	J	T	L	C	T	T	L	L	L	C	L	T	L	J	J
Q7	JLJR		M5	5	36	M	C	C	C	L	L	C	J	C	C	C	L	C	C	L	C	C	L	C	C	J	J
Q8	J2		M5	6	23	M	L	L	C	L	C	C	J	L	L	C	L	T	T	L	T	C	L	C	A	J	J
Q9	JR		M5	7	23	M	T	L	C	L	?	J	C	L	T	J	L	T	L	L	A	C	L	T	T	J	J
Q10	SM		M5	8	24	F	T	L	T	L	L	L	J	L	T	C	L	L	L	L	T	C	L	T	L	J	J
Q11	BM		M5	9	53	F	L	L	T	T	L	L	L	L	L	C	L	L	L	L	T	C	L	L	L	J	J
Q12	S2		M5	10	25	F	L	L	C	L	L	L	J	T	T	C	L	T	T	L	C	C	L	T	T	J	J
Q13	B1		M5	11	62	F	C	J	C	T	A	L	T	L	T	C	L	C	J	L	J	C	L	J	A	L	J
Q14	B1B2		M5	12	50	M	T	L	L	T	L	C	C	L	L	C	L	T	C	L	L	C	L	T	T	T	J
Q15	S1		M5	13	33	M	L	L	C	L	T	L	J	T	T	C	L	L	L	L	L	C	L	A	L	J	J
Q16	S1S2		M5	14	23	M	J	C	L	J	C	T	L	T	C	C	L	A	T	L	J	A	L	J	T	J	J
Q17	BLBR		M5	15	54	M	L	L	T	L	L	L	J	L	J	J	L	T	L	L	L	L	L	J	J	J	J
Q18	SR		M5	16	28	M	L	L	C	T	L	T	J	J	L	C	T	L	C	T	C	C	A	L	L	J	J
Q19	J1		M5	17	39	M	J	L	C	T	T	T	J	A	T	L	L	L	T	L	L	C	L	J	L	J	J
Q20	J1J2		M5	18	51	M	A	L	J	L	L	L	J	L	L	C	L	L	L	L	L	C	L	L	L	J	J
Q21	JM		M5	19	60	M	L	L	C	C	C	L	J	L	L	C	L	L	L	L	C	C	L	L	C	J	J
			M5	20	44	F	J	J	C	L	T	T	T	T	C	C	L	A	L	L	C	C	L	C	C	L	J
	BM, SM, JM = version DO				L: Lightly Row
	BLBR, SLSR, JLJR = version 2TL				C: Cherry Blossoms
	BL, SL, JL = version 2TLR				J: Jingle Bells
	BR, SR, JR = version 2TLL				T: Tulips
	B1B2, S1S2, J1J2 = version CN				A: ABC Song
	B1, S1, J1 = version CNR
	B2, S2, J2 = version CNL
