# Supplementary material for: Modifying Deutsch’s scale illusion for application in music
Source: PLoS One. 2023 Feb 1;18(2):e0280452. doi: 10.1371/journal.pone.0280452 (PMC9891530; doi:10.1371/journal.pone.0280452)
Supplement: S7 Table — (XLSX) [file pone.0280452.s007.xlsx]

## Sheet: Experiment 4
S7 Table. The results of Experiment 2b
Tasks (BJS & BJSD)				Results
BJS	A button	B button			Subject	Age	Sex	Q1	Q2	Q3	Q4	Q5	Q6	Q7	Q8	Q9	Q10	Q11	Q12	Q13	Q14	Q15	Q16	Q17	Q18
Q1	BM	BR		BJS	3	42	F	A	A	A	A	A	A	A	B	A	B	B	B	B	B	B	B	B	B
Q2	BM	BL		BJS	1	34	F	A	A	A	A	B	A	A	B	B	A	B	B	B	B	A	B	B	B
Q3	BM	BLBR		BJS	4	24	F	A	A	A	A	A	A	A	B	A	A	B	B	B	B	A	B	B	B
Q4	BL	BR		BJS	2	21	F	A	A	A	A	A	A	A	B	B	A	B	B	B	B	B	B	B	B
Q5	BLBR	BL		BJS	5	36	M	A	A	B	A	A	A	A	B	A	A	B	B	B	B	A	B	B	B
Q6	BLBR	BR		BJS	6	23	M	A	A	A	A	A	A	A	B	B	A	B	B	B	B	A	B	B	B
Q7	JLJR	JL		BJS	14	23	M	A	A	A	B	A	A	A	B	B	A	B	B	B	A	B	B	B	B
Q8	JR	JM		BJS	8	24	F	A	A	A	A	A	A	A	B	B	A	B	B	B	B	B	B	B	B
Q9	JL	JR		BJS	16	28	M	A	A	A	B	A	A	A	B	B	A	B	B	B	A	B	B	B	B
Q10	JM	JLJR		BJS	13	33	M	A	A	A	A	A	A	A	B	A	A	B	B	B	B	A	B	B	B
Q11	JL	JM		BJS	12	50	M	A	A	A	A	A	A	A	B	A	A	B	B	B	B	A	B	B	B
Q12	JR	JLJR		BJS	19	60	M	A	A	A	A	A	A	A	B	A	A	B	B	B	B	A	B	B	B
Q13	SR	SM		BJS	15	54	M	A	A	A	A	A	A	A	B	B	A	B	B	B	B	B	B	B	B
Q14	SLSR	SM		BJS	9	53	F	A	A	A	A	A	A	A	B	A	A	B	B	B	B	A	B	A	B
Q15	SL	SR		BJS	11	62	F	A	A	A	A	A	A	A	B	B	A	B	B	B	B	A	B	B	B
Q16	SL	SM
Q17	SR	SLSR
Q18	SL	SLSR
BJSD	A button	B button			Subject	Age	Sex	Q1	Q2	Q3	Q4	Q5	Q6	Q7	Q8	Q9	Q10	Q11	Q12	Q13	Q14	Q15	Q16	Q17	Q18
Q1	B1	B2		BJSD	1	34	F	A	A	B	A	B	B	A	A	B	B	B	A	B	A	B	A	B	A
Q2	B1B2	B2		BJSD	3	42	F	A	A	B	A	A	B	A	B	B	B	A	A	B	A	B	B	B	A
Q3	B1	B1B2		BJSD	4	24	F	A	A	B	A	B	B	A	B	B	B	B	A	B	A	B	A	B	A
Q4	BM	B2		BJSD	2	21	F	A	A	B	A	B	B	A	A	B	B	B	A	B	A	B	A	B	A
Q5	BM	B1B2		BJSD	5	36	M	B	A	B	A	A	B	A	A	B	B	B	A	B	A	B	B	B	B
Q6	B1	BM		BJSD	6	23	M	B	A	B	A	A	B	A	B	B	B	A	A	B	A	B	B	B	B
Q7	J1J2	J2		BJSD	14	23	M	B	A	B	A	A	B	A	B	B	B	A	A	B	A	B	A	B	A
Q8	J1	J2		BJSD	16	28	M	A	A	B	A	A	B	A	A	B	B	A	A	B	A	B	B	B	A
Q9	J2	JM		BJSD	13	33	M	A	A	B	A	A	B	A	B	B	B	A	A	B	A	B	B	B	B
Q10	J1	JM		BJSD	12	50	M	A	A	B	A	A	B	A	A	B	B	A	A	B	A	B	B	B	B
Q11	JM	J1J2		BJSD	19	60	M	A	A	B	A	A	B	A	A	B	B	A	A	B	A	B	B	B	B
Q12	J1J2	J1		BJSD	15	54	M	B	A	B	A	A	B	A	B	B	B	A	A	B	A	B	B	B	B
Q13	S1	SM		BJSD	8	24	F	A	A	B	A	A	B	A	A	B	B	A	A	B	A	B	B	B	B
Q14	SM	S2		BJSD	9	53	F	A	A	B	A	A	B	A	A	B	B	A	A	B	A	B	B	B	A
Q15	S2	S1S2		BJSD	11	62	F	B	A	B	A	A	B	A	B	B	B	A	A	B	A	B	B	B	B
Q16	S1S2	SM
Q17	S1	S1S2
Q18	S2	S1
	BM, SM, JM = version DO
	BLBR, SLSR, JLJR = version 2TL
	BL, SL, JL = version 2TLR
	BR, SR, JR = version 2TLL
	B1B2, S1S2, J1J2 = version CN
	B1, S1, J1 = version CNR
	B2, S2, J2 = version CNL
